# Supplementary material for: Carnosic Acid and Carnosol Activate AMPK, Suppress Expressions of Gluconeogenic and Lipogenic Genes, and Inhibit Proliferation of HepG2 Cells
Source: Int J Mol Sci. 2021 Apr 14;22(8):4040. doi: 10.3390/ijms22084040 (PMC8070802; doi:10.3390/ijms22084040)
Supplement: Supplementary file 1 [file ijms-22-04040-s001.zip]

Archive with 1 entries (1 files):
- 3-ijms-1155842-supple.docx
